# Supplementary material for: Bio-Preservative Potential of Microorganisms Isolated from Red Grape against Food Contaminant Fungi
Source: Toxins (Basel). 2021 Jun 10;13(6):412. doi: 10.3390/toxins13060412 (PMC8230461; doi:10.3390/toxins13060412)
Supplement: Supplementary file 1 [file toxins-13-00412-s001.zip]

Archive with 1 entries (1 files):
- toxins-1228626-supplementary.pdf
